# Supplementary material for: High prevalence of hypertension in an agricultural village in Madagascar
Source: PLoS One. 2018 Aug 16;13(8):e0201616. doi: 10.1371/journal.pone.0201616 (PMC6095505; doi:10.1371/journal.pone.0201616)
Supplement: S1 Dataset — (XLSX) [file pone.0201616.s006.xlsx]

## Sheet: Sheet1
ID	Year	Height	Weight	BMI	Sys	Dia	Measure	Age	Male
1	2015	172	53	17.9151	142	85	1	64	1
2	2015	171	51	17.4413	130	71	1	75	1
3	2015	161	54	20.8325	101	64	1	26	0
4	2015	153	63	26.9127	171	100	1	62	0
5	2015	155	43	17.898	104	69	1	43	0
6	2015	175	65	21.2245	100	69	1	48	1
7	2015	158	48	19.2277	146	101	1	67	1
8	2015	163	59	22.2063	116	83	1	18	1
9	2015	149	45	20.2694	91	63	1	18	0
10	2015	153	57	24.3496	118	96	1	25	0
11	2015	152.5	51	21.9296	105	70	1	45	0
12	2015	150	49	21.7778	129	77	1	43	0
13	2015	170	59	20.4152	153	88	1	66	1
14	2015	160	58	22.6562	178	107	1	54	1
15	2015	155.5	42	17.3695	143	78	1	65	1
16	2015	166	48	17.4191	161	101	1	65	1
17	2015	161	49	18.9036	130	97	1	30	0
18	2015	157	47	19.0677	97	69	1	47	0
19	2015	157	52	21.0962	122	74	1	66	1
20	2015	171	62	21.2031	195	95	1	64	1
21	2015	155	52	21.6441	120	71	1	60	0
22	2015	153	42	17.9418	102	74	1	53	0
23	2015	156	46	18.902	181	86	1	65	1
24	2015	169	61	21.3578	99	64	1	22	0
26	2015	155	54	22.4766	138	80	1	44	1
27	2015	165.5	48	17.5245	114	73	1	43	1
28	2015	180	66	20.3704	128	91	1	53	1
29	2015	150	46	20.4444	124	85	1	20	0
30	2015	157	44	17.8506	119	80	1	51	0
31	2015	147	40	18.5108	118	85	1	73	0
32	2015	157	51	20.6905	128	85	1	23	1
33	2015	157	44	17.8506	196	110	1	70	1
34	2015	157	53	21.5019	115	80	1	35	0
35	2015	161	67	25.8478	119	34	1	34	0
36	2015	155	61	25.3902	132	91	1	32	0
38	2015	152	41	17.7458	132	90	1	30	0
40	2015	156	55	22.6003	158	98	1	38	1
42	2015	164	50	18.5901	154	87	1	57	0
43	2015	162	71	27.0538	125	83	1	40	0
44	2015	174	66	21.7994	101	73	1	36	1
45	2015	168	58	20.5499	146	83	1	61	1
46	2015	165	57	20.9366	119	66	1	52	1
47	2015	151	52	22.806	131	86	1	60	0
48	2015	177	68	21.7051	128	83	1	19	1
49	2015	162	55	20.9572	146	94	1	20	1
50	2015	164	58	21.5645	143	82	1	30	1
51	2015	157.5	56	22.575	131	86	1	49	1
52	2015	153	56	23.9224	122	85	1	28	1
53	2015	151	47	20.6131	113	74	1	54	0
54	2015	156	56	23.0112	132	76	1	49	0
55	2015	147.5	53	24.3608	112	84	1	25	0
56	2015	166	68	24.677	127	84	1	22	1
57	2015	154	41	17.2879	119	68	1	37	0
58	2015	155	54	22.4766	139	85	1	26	0
59	2015	149	48	21.6206	131	93	1	40	0
60	2015	147	65	30.0801	162	86	1	42	0
61	2015	152	45	19.4771	121	77	1	55	0
62	2015	148	54	24.653	212	98	1	70	0
63	2015	156	47	19.313	123	76	1	18	1
64	2015	155	43	17.898	148	83	1	56	0
65	2015	163	53	19.9481	130	87	1	59	1
66	2015	151	40	17.5431	140	81	1	62	0
67	2015	159	46	18.1955	93	60	1	62	0
68	2015	153	47	20.0777	125	87	1	37	0
69	2015	155	48	19.9792	153	92	1	41	0
71	2015	152	50	21.6413	131	92	1	21	0
72	2015	158	59	23.634	117	66	1	33	1
73	2015	146	40	18.7652	203	126	1	48	0
74	2015	147	38	17.5853	165	95	1	43	0
75	2015	166	49	17.782	147	89	1	44	1
76	2015	164	56	20.8209	126	61	1	39	0
77	2015	161	58	22.3757	121	73	1	35	1
78	2015	169	53	18.5568	106	66	1	33	1
79	2015	155	43	17.898	103	75	1	20	0
80	2015	178	60	18.937	141	93	1	54	1
81	2015	145	41	19.5006	127	86	1	78	0
82	2015	149.5	50	22.3711	139	64	1	72	0
83	2015	156	53	21.7784	86	45	1	22	0
84	2015	154	58	24.4561	131	86	1	27	0
85	2015	154.5	48	20.1087	138	86	1	38	0
86	2015	161.5	42	16.1029	117	78	1	68	1
87	2015	146	47	22.0492	133	82	1	31	0
90	2015	165	64	23.5078	117	76	1	21	1
92	2015	156	49	20.1348	110	89	1	18	1
93	2015	150	41	18.2222	98	65	1	76	0
94	2015	164	55	20.4491	123	79	1	36	1
95	2015	156.5	53	21.6395	124	68	1	36	1
96	2015	166.5	56	20.2004	131	79	1	43	1
97	2015	168	47	16.6525	119	90	1	56	1
98	2015	155	46	19.1467	101	49	1	18	1
99	2015	150	52	23.1111	230	NA	1	67	0
100	2015	157	59	23.9361	105	77	1	24	0
101	2015	152.5	53	22.7896	101	77	1	47	0
102	2015	150	41	18.2222	142	84	1	48	0
103	2015	153	43	18.369	104	70	1	43	0
104	2015	158	41	16.4237	93	60	1	47	0
105	2015	158.5	58	23.0871	122	87	1	65	0
106	2015	149.5	38	17.002	201	104	1	70	0
107	2015	145	48	22.83	124	69	1	22	0
108	2015	152	52	22.5069	114	77	1	88	0
109	2015	161	61	23.533	138	85	1	18	0
110	2015	145.5	44	20.7839	110	77	1	39	0
111	2015	157	53	21.5019	133	91	1	22	0
112	2015	149.5	54	24.1608	162	85	1	70	0
113	2015	145	51	24.2568	142	55	1	39	0
114	2015	163	55	20.7008	93	60	1	25	0
115	2015	151	59	25.8761	116	82	1	60	0
116	2015	157	53	21.5019	120	77	1	25	0
117	2015	156	57	23.4221	117	83	1	52	0
118	2015	165	57	20.9366	130	81	1	60	0
119	2015	150	69	30.6667	145	100	1	35	0
120	2015	146.5	52	24.2286	110	70	1	38	0
121	2015	150	45	20	121	52	1	28	0
122	2015	163.5	60	22.4448	120	67	1	64	1
123	2015	158	58	23.2335	101	70	1	30	0
124	2015	164	61	22.68	115	74	1	47	1
125	2015	164	58	21.5645	117	66	1	43	1
126	2015	146	47	22.0492	96	69	1	30	0
127	2015	155	47	19.563	112	71	1	50	0
128	2015	151	44	19.2974	97	61	1	18	0
129	2015	155	54	22.4766	104	71	1	20	0
130	2015	148	62	28.3053	111	74	1	30	0
131	2015	154	63	26.5643	192	101	1	35	0
132	2015	174	62	20.4783	121	78	1	45	1
133	2015	154	46	19.3962	112	73	1	58	0
134	2015	151	60	26.3146	120	80	1	28	0
135	2015	162	56	21.3382	111	71	1	50	1
136	2015	144	46	22.1836	154	100	1	48	0
137	2015	158	46	18.4265	93	68	1	19	0
138	2015	165	53	19.4674	113	65	1	18	1
139	2015	162	59	22.4813	123	80	1	40	1
140	2015	167	59	21.1553	115	69	1	37	1
141	2015	171.5	63	21.4196	106	46	1	23	1
142	2015	167	61	21.8724	118	73	1	33	1
143	2015	146	49	22.9874	94	62	1	22	0
144	2015	156	55	22.6003	112	78	1	31	1
145	2015	150	54	24	108	78	1	38	0
146	2015	148.5	40	18.1387	124	91	1	30	0
147	2015	131	45	26.2222	112	92	1	28	0
148	2015	154	48	20.2395	143	100	1	50	0
149	2015	157	46	18.662	135	72	1	40	0
150	2015	157	44	17.8506	108	68	1	60	1
151	2015	166	60	21.7738	113	68	1	50	1
152	2015	156	50	20.5457	110	82	1	31	1
153	2015	144	56	27.0062	197	112	1	70	0
154	2015	148.5	46	20.8595	119	92	1	36	0
155	2015	157.5	49	19.7531	115	78	1	30	1
156	2015	147	47	21.7502	134	92	1	64	0
157	2015	157	65	26.3702	158	104	1	47	1
158	2015	151	46	20.1746	123	82	1	46	0
159	2015	164	59	21.9363	120	70	1	32	1
160	2015	152	63	27.268	180	82	1	63	0
161	2015	159	54	21.3599	134	80	1	55	1
162	2015	157.5	44	17.7375	107	72	1	55	0
163	2015	165	61	22.4059	119	79	1	29	1
164	2015	166	58	21.048	130	92	1	38	1
165	2015	163	51	19.1953	125	74	1	38	1
166	2015	164	52	19.3337	104	62	1	18	1
167	2015	156	49	20.1348	117	71	1	55	0
168	2015	168	73	25.8645	150	86	1	62	1
169	2015	158	53	21.2306	135	87	1	48	1
170	2015	170	70	24.2215	137	83	1	65	1
171	2015	168.5	50	17.6104	102	68	1	18	1
173	2015	197	54	13.9143	101	65	1	35	1
174	2015	146.5	56	26.0923	177	89	1	55	0
175	2015	147	45	20.8247	110	69	1	36	0
176	2015	151	41	17.9817	136	77	1	68	1
177	2015	150	51	22.6667	134	66	1	21	0
178	2015	161.5	67	25.688	188	106	1	56	0
180	2015	198	62	15.8147	144	86	1	40	1
181	2015	170	68	23.5294	170	99	1	73	1
182	2015	156	52	21.3675	101	67	1	30	1
183	2015	172	48	16.225	153	91	1	60	1
184	2015	156	54	22.1893	110	70	1	36	0
185	2015	156.5	58	23.681	141	90	1	29	0
186	2015	159	59.5	23.5355	112	78	1	23	0
187	2015	159	64	25.3155	104	77	1	30	0
188	2015	164	65	24.1672	97	67	1	30	0
189	2015	157.5	60	24.1875	107	66	1	31	1
190	2015	151	43	18.8588	130	85	1	63	0
191	2015	147	44.5	20.5933	182	100	1	55	0
192	2015	153	49.5	21.1457	102	66	1	34	1
193	2015	147	69.5	32.1625	110	74	1	35	0
194	2015	152	54.5	23.589	104	65	1	20	0
195	2015	164.4	63.5	23.4947	113	68	1	25	1
196	2015	175.5	72	23.3764	125	79	1	36	1
197	2015	167	66	23.6652	110	75	1	22	1
198	2015	161	53	20.4467	104	82	1	34	0
199	2015	161	43.5	16.7818	134	90	1	49	0
201	2015	177.5	61	19.3612	119	74	1	35	1
202	2015	169.5	60	20.8839	121	85	1	50	1
203	2015	153	46	19.6506	107	70	1	39	0
204	2015	151	59	25.8761	111	75	1	28	0
205	2015	147	47	21.7502	153	97	1	63	0
206	2015	169	63	22.0581	132	81	1	21	1
207	2015	166	50	18.1449	95	75	1	57	1
208	2015	164	59	21.9363	117	75	1	35	1
209	2015	161.5	49	18.7867	122	83	1	42	1
210	2015	165	57	20.9366	117	66	1	18	1
211	2015	160	47	18.3594	119	77	1	46	0
212	2015	153	68	29.0487	134	93	1	43	0
213	2015	154.5	66	27.6495	106	79	1	46	0
214	2015	157	57	23.1247	96	68	1	38	0
8	2016	163	61	22.9591	103	63	1	20	1
8	2016	163	61	22.9591	105	67	2	20	1
8	2016	163	61	22.9591	109	71	3	20	1
11	2016	150	48	21.3333	91	67	1	36	0
11	2016	150	48	21.3333	96	69	2	36	0
11	2016	150	48	21.3333	100	70	3	36	0
15	2016	155	41	17.0656	146	59	1	76	1
15	2016	155	41	17.0656	126	81	2	76	1
15	2016	155	41	17.0656	130	80	3	76	1
20	2016	168.5	62	21.8369	178	100	1	64	1
20	2016	168.5	62	21.8369	192	100	2	64	1
20	2016	168.5	62	21.8369	194	100	3	64	1
23	2016	156	46	18.902	129	78	1	66	1
23	2016	156	46	18.902	127	80	2	66	1
23	2016	156	46	18.902	133	82	3	66	1
26	2016	154.5	52	21.7844	128	73	1	44	1
26	2016	154.5	52	21.7844	127	79	2	44	1
26	2016	154.5	52	21.7844	133	77	3	44	1
27	2016	166	53	19.2336	111	66	1	42	1
27	2016	166	53	19.2336	106	74	2	42	1
27	2016	166	53	19.2336	109	76	3	42	1
31	2016	148	41	18.718	99	71	1	89	0
31	2016	148	41	18.718	126	82	2	89	0
31	2016	148	41	18.718	130	82	3	89	0
35	2016	160	66	25.7812	109	78	1	36	0
35	2016	160	66	25.7812	116	81	2	36	0
35	2016	160	66	25.7812	140	82	3	36	0
42	2016	166	50	18.1449	134	89	1	58	0
42	2016	166	50	18.1449	153	94	2	58	0
42	2016	166	50	18.1449	155	100	3	58	0
45	2016	168	56	19.8413	147	86	1	60	1
45	2016	168	56	19.8413	145	89	2	60	1
45	2016	168	56	19.8413	153	93	3	60	1
46	2016	165	56	20.5693	96	60	1	53	1
46	2016	165	56	20.5693	103	62	2	53	1
46	2016	165	56	20.5693	109	66	3	53	1
47	2016	162	53	20.1951	49	92	1	64	0
47	2016	162	53	20.1951	150	84	2	64	0
47	2016	162	53	20.1951	150	91	3	64	0
48	2016	177	65	20.7476	110	70	1	21	1
48	2016	177	65	20.7476	118	73	2	21	1
48	2016	177	65	20.7476	115	75	3	21	1
49	2016	163	54	20.3244	138	83	1	20	1
49	2016	163	54	20.3244	135	91	2	20	1
49	2016	163	54	20.3244	142	92	3	20	1
65	2016	162	52	19.8141	138	80	1	50	1
65	2016	162	52	19.8141	146	81	2	50	1
65	2016	162	52	19.8141	144	86	3	50	1
67	2016	159	47	18.591	133	75	1	63	0
67	2016	159	47	18.591	147	76	2	63	0
67	2016	159	47	18.591	137	84	3	63	0
68	2016	154	46	19.3962	104	66	1	36	0
68	2016	154	46	19.3962	104	71	2	36	0
68	2016	154	46	19.3962	114	76	3	36	0
69	2016	154	51	21.5045	128	80	1	42	0
69	2016	154	51	21.5045	130	97	2	42	0
73	2016	146	39	18.2961	166	125	1	49	0
73	2016	146	39	18.2961	178	127	2	49	0
73	2016	146	39	18.2961	209	135	3	49	0
75	2016	165	53	19.4674	111	94	1	40	1
75	2016	165	53	19.4674	130	89	2	40	1
75	2016	165	53	19.4674	132	95	3	40	1
82	2016	146	50	23.4566	147	85	1	77	0
82	2016	149	53	23.8728	156	82	2	77	0
82	2016	146	50	23.4566	154	85	3	77	0
82	2016	149	53	23.8728	157	84	4	77	0
82	2016	149	53	23.8728	154	91	5	77	0
82	2016	146	50	23.4566	161	98	6	77	0
94	2016	160	53	20.7031	117	81	1	38	1
94	2016	160	53	20.7031	119	82	2	38	1
94	2016	160	53	20.7031	194	80	3	38	1
95	2016	157	54	21.9076	115	62	1	37	1
95	2016	157	54	21.9076	113	74	2	37	1
95	2016	157	54	21.9076	124	77	3	37	1
96	2016	166	49	17.782	128	80	1	43	1
96	2016	166	49	17.782	133	87	2	43	1
96	2016	166	49	17.782	176	79	3	43	1
99	2016	150	47	20.8889	204	94	1	65	0
99	2016	150	47	20.8889	213	99	2	65	0
99	2016	150	47	20.8889	218	99	3	65	0
106	2016	150	42	18.6667	141	73	1	76	0
106	2016	150	42	18.6667	158	74	2	76	0
106	2016	150	42	18.6667	160	76	3	76	0
115	2016	152	67	28.9993	126	78	1	40	0
115	2016	152	67	28.9993	125	86	2	40	0
115	2016	152	67	28.9993	118	90	3	40	0
124	2016	165	61	22.4059	132	79	1	48	1
124	2016	165	61	22.4059	135	79	2	48	1
124	2016	165	61	22.4059	136	79	3	48	1
135	2016	162	53	20.1951	123	67	1	50	1
135	2016	162	53	20.1951	115	71	2	50	1
135	2016	162	53	20.1951	122	70	3	50	1
148	2016	153	51	21.7865	171	101	1	50	0
148	2016	153	51	21.7865	175	106	2	50	0
148	2016	153	51	21.7865	176	106	3	50	0
161	2016	159	55	21.7555	152	91	1	53	1
161	2016	159	55	21.7555	157	95	2	53	1
161	2016	159	55	21.7555	161	102	3	53	1
182	2016	157	55	22.3133	100	67	1	31	1
182	2016	157	55	22.3133	115	71	2	31	1
182	2016	157	55	22.3133	112	88	3	31	1
1000	2016	151	48	21.0517	128	82	1	49	0
1000	2016	151	48	21.0517	138	85	2	49	0
1000	2016	151	48	21.0517	145	87	3	49	0
1001	2016	163	45	16.937	174	105	1	61	1
1001	2016	163	45	16.937	189	105	2	61	1
1001	2016	163	45	16.937	181	157	3	61	1
1002	2016	156	50	20.5457	154	79	1	68	0
1002	2016	156	50	20.5457	147	83	2	68	0
1002	2016	156	50	20.5457	144	87	3	68	0
1003	2016	159	48	18.9866	113	71	1	66	1
1003	2016	159	48	18.9866	113	75	2	66	1
1003	2016	159	48	18.9866	133	84	3	66	1
1005	2016	172	49	16.563	96	70	1	64	1
1005	2016	172	49	16.563	114	74	2	64	1
1005	2016	172	49	16.563	116	82	3	64	1
1008	2016	159	47	18.591	110	60	1	55	0
1008	2016	159	47	18.591	109	62	2	55	0
1008	2016	159	47	18.591	114	65	3	55	0
1010	2016	159	56	22.151	89	58	1	26	0
1010	2016	159	56	22.151	102	59	2	26	0
1010	2016	159	56	22.151	99	68	3	26	0
1011	2016	172	52	17.5771	95	65	1	20	1
1011	2016	172	52	17.5771	108	72	2	20	1
1011	2016	172	52	17.5771	110	74	3	20	1
1012	2016	159	52	20.5688	88	55	1	23	0
1012	2016	159	52	20.5688	93	55	2	23	0
1012	2016	159	52	20.5688	92	59	3	23	0
1013	2016	154	53	22.3478	143	97	1	52	0
1013	2016	154	53	22.3478	160	91	2	52	0
1013	2016	154	53	22.3478	162	97	3	52	0
1014	2016	171	62	21.2031	131	90	1	48	1
1014	2016	171	62	21.2031	146	89	2	48	1
1014	2016	171	62	21.2031	160	94	3	48	1
1015	2016	159	47	18.591	133	95	1	45	0
1015	2016	159	47	18.591	135	101	2	45	0
1015	2016	159	47	18.591	136	101	3	45	0
1016	2016	147	46	21.2874	145	82	1	79	0
1016	2016	147	46	21.2874	136	88	2	79	0
1016	2016	147	46	21.2874	140	94	3	79	0
1019	2016	159	62	24.5243	153	96	1	44	0
1019	2016	159	62	24.5243	148	101	2	44	0
1019	2016	159	62	24.5243	147	102	3	44	0
1020	2016	174	73	24.1115	128	83	1	53	1
1020	2016	174	73	24.1115	129	89	2	53	1
1020	2016	174	73	24.1115	137	87	3	53	1
1022	2016	158	58	23.2335	137	79	1	47	1
1022	2016	158	58	23.2335	141	85	2	47	1
1022	2016	158	58	23.2335	149	83	3	47	1
1023	2016	157	59	23.9361	132	85	1	55	0
1023	2016	157	59	23.9361	138	89	2	55	0
1023	2016	157	59	23.9361	142	92	3	55	0
1026	2016	159	70	27.6888	115	79	1	26	0
1026	2016	159	70	27.6888	124	84	2	26	0
1026	2016	159	70	27.6888	129	84	3	26	0
1027	2016	172	64	21.6333	137	76	1	24	1
1027	2016	172	64	21.6333	150	78	2	24	1
1027	2016	172	64	21.6333	163	95	3	24	1
1029	2016	173	60	20.0474	142	87	1	20	1
1029	2016	173	60	20.0474	156	82	2	20	1
1029	2016	173	60	20.0474	146	93	3	20	1
1030	2016	147	50	23.1385	119	67	1	80	0
1030	2016	147	50	23.1385	131	71	2	80	0
1030	2016	147	50	23.1385	138	76	3	80	0
1032	2016	156	49	20.1348	129	66	1	61	1
1032	2016	156	49	20.1348	135	73	2	61	1
1032	2016	156	49	20.1348	138	72	3	61	1
1034	2016	152	56	24.2382	100	63	1	40	0
1034	2016	152	56	24.2382	107	60	2	40	0
1034	2016	152	56	24.2382	98	67	3	40	0
1035	2016	175	64	20.898	109	62	1	44	1
1035	2016	175	64	20.898	117	69	2	44	1
1035	2016	175	64	20.898	126	76	3	44	1
1036	2016	154.5	62	25.9738	130	83	1	63	0
1036	2016	154.5	62	25.9738	143	88	2	63	0
1036	2016	154.5	62	25.9738	147	94	3	63	0
1037	2016	150	39	17.3333	104	60	1	54	0
1037	2016	150	39	17.3333	101	71	2	54	0
1037	2016	150	39	17.3333	117	68	3	54	0
1038	2016	171	57	19.4932	180	100	1	61	1
1038	2016	171	57	19.4932	180	103	2	61	1
1038	2016	171	57	19.4932	188	104	3	61	1
1040	2016	172	44	14.8729	148	97	1	64	0
1040	2016	172	44	14.8729	161	91	2	64	0
1040	2016	172	44	14.8729	154	95	3	64	0
1043	2016	164	54	20.0773	124	81	1	32	1
1043	2016	164	54	20.0773	117	85	2	32	1
1043	2016	164	54	20.0773	119	86	3	32	1
1048	2016	157	51	20.6905	149	96	1	29	0
1048	2016	157	51	20.6905	154	103	2	29	0
1048	2016	157	51	20.6905	170	97	3	29	0
1050	2016	149.5	46	20.5814	176	97	1	89	0
1050	2016	149.5	46	20.5814	180	99	2	89	0
1050	2016	149.5	46	20.5814	178	107	3	89	0
1053	2016	156	44	18.0802	104	82	1	76	0
1053	2016	156	44	18.0802	117	91	2	76	0
1053	2016	156	44	18.0802	108	107	3	76	0
1054	2016	166.2	85.2	30.8445	124	83	1	40	0
1054	2016	166.2	85.2	30.8445	127	87	2	40	0
1054	2016	166.2	85.2	30.8445	131	87	3	40	0
1057	2016	158	54	21.6311	115	74	1	21	0
1057	2016	158	54	21.6311	110	81	2	21	0
1057	2016	158	54	21.6311	120	84	3	21	0
1058	2016	168	56	19.8413	134	45	1	67	1
1058	2016	168	56	19.8413	136	86	2	67	1
1058	2016	168	56	19.8413	136	89	3	67	1
1059	2016	148	49	22.3703	93	67	1	37	0
1059	2016	148	49	22.3703	97	70	2	37	0
1059	2016	148	49	22.3703	102	70	3	37	0
1060	2016	156	46	18.902	129	74	1	37	0
1060	2016	156	46	18.902	115	82	2	37	0
1060	2016	156	46	18.902	138	88	3	37	0
1061	2016	143	51	24.9401	106	66	1	25	0
1061	2016	143	51	24.9401	110	75	2	25	0
1061	2016	143	51	24.9401	112	79	3	25	0
1062	2016	165	56	20.5693	120	82	1	29	1
1062	2016	165	56	20.5693	136	86	2	29	1
1062	2016	165	56	20.5693	140	86	3	29	1
1067	2016	173	53	17.7086	114	87	1	53	1
1067	2016	173	53	17.7086	123	86	2	53	1
1067	2016	173	53	17.7086	130	89	3	53	1
1068	2016	156.5	49	20.0063	140	76	1	67	1
1068	2016	156.5	49	20.0063	139	80	2	67	1
1068	2016	156.5	49	20.0063	146	84	3	67	1
1069	2016	147.5	48	22.0626	109	71	1	26	0
1069	2016	147.5	48	22.0626	107	81	2	26	0
1069	2016	147.5	48	22.0626	112	79	3	26	0
1071	2016	162	62	23.6244	176	95	1	60	0
1071	2016	162	62	23.6244	196	106	2	60	0
1071	2016	162	62	23.6244	202	112	3	60	0
1074	2016	156	45.5	18.6966	106	82	1	22	0
1074	2016	156	45.5	18.6966	114	84	2	22	0
1074	2016	156	45.5	18.6966	112	89	3	22	0
1075	2016	155	53	22.0604	122	75	1	56	0
1075	2016	155	53	22.0604	134	79	2	56	0
1075	2016	155	53	22.0604	140	80	3	56	0
1076	2016	155	66	27.4714	100	75	1	45	0
1076	2016	155	66	27.4714	114	81	2	45	0
1076	2016	155	66	27.4714	129	83	3	45	0
1079	2016	149	45	20.2694	135	79	1	52	0
1079	2016	149	45	20.2694	136	82	2	52	0
1079	2016	149	45	20.2694	146	88	3	52	0
1080	2016	150	41	18.2222	163	76	1	62	0
1081	2016	168	55	19.487	119	75	1	45	1
1081	2016	168	55	19.487	120	79	2	45	1
1081	2016	168	55	19.487	132	83	3	45	1
1083	2016	149.5	55	24.6082	105	64	1	23	0
1083	2016	149.5	55	24.6082	116	66	2	23	0
1085	2016	157	49	19.8791	132	64	1	30	0
1085	2016	157	49	19.8791	130	88	2	30	0
1085	2016	157	49	19.8791	133	87	3	30	0
1090	2016	153	60	25.6312	119	86	1	43	1
1090	2016	153	60	25.6312	120	88	2	43	1
1090	2016	153	60	25.6312	124	87	3	43	1
1093	2016	159.5	52	20.4401	117	80	1	57	1
1093	2016	159.5	52	20.4401	132	78	2	57	1
1093	2016	159.5	52	20.4401	137	87	3	57	1
1094	2016	170	51	17.6471	143	92	1	44	1
1094	2016	170	51	17.6471	152	97	2	44	1
1094	2016	170	51	17.6471	157	97	3	44	1
1095	2016	157	51	20.6905	125	82	1	22	1
1095	2016	157	51	20.6905	126	82	2	22	1
1095	2016	157	51	20.6905	130	86	3	22	1
1096	2016	148	52	23.74	130	93	1	32	0
1096	2016	148	52	23.74	131	97	2	32	0
1096	2016	148	52	23.74	156	85	3	32	0
1097	2016	154	44	18.5529	99	70	1	36	0
1097	2016	154	44	18.5529	100	70	2	36	0
1097	2016	154	44	18.5529	98	72	3	36	0
1098	2016	142	37	18.3495	92	65	1	18	0
1098	2016	142	37	18.3495	98	67	2	18	0
1098	2016	142	37	18.3495	113	90	3	18	0
1099	2016	157	55	22.3133	123	71	1	18	0
1099	2016	157	55	22.3133	123	78	2	18	0
1099	2016	157	55	22.3133	139	85	3	18	0
1100	2016	156	40	16.4366	107	60	1	34	0
1100	2016	156	40	16.4366	110	72	2	34	0
1100	2016	156	40	16.4366	127	74	3	34	0
1101	2016	158	52	20.83	103	76	1	20	0
1101	2016	158	52	20.83	110	73	2	20	0
1101	2016	158	52	20.83	106	75	3	20	0
1102	2016	148	39	17.805	94	62	1	19	0
1102	2016	148	39	17.805	100	69	2	19	0
1102	2016	148	39	17.805	106	74	3	19	0
1103	2016	155	60	24.974	124	77	1	25	0
1103	2016	155	60	24.974	130	75	2	25	0
1103	2016	155	60	24.974	125	81	3	25	0
1104	2016	167	59	21.1553	125	64	1	44	1
1104	2016	167	59	21.1553	118	74	2	44	1
1104	2016	167	59	21.1553	122	76	3	44	1
1105	2016	162	44	16.7657	115	76	1	44	1
1105	2016	162	44	16.7657	118	75	2	44	1
1105	2016	162	44	16.7657	121	86	3	44	1
1106	2016	160	58	22.6562	127	82	1	23	1
1106	2016	160	58	22.6562	125	85	2	23	1
1107	2016	153	37	15.8059	81	55	1	54	1
1107	2016	153	37	15.8059	72	65	2	54	1
1107	2016	153	37	15.8059	90	63	3	54	1
1108	2016	160	45	17.5781	125	86	1	35	0
1108	2016	160	45	17.5781	131	92	2	35	0
1108	2016	160	45	17.5781	137	92	3	35	0
1109	2016	161	54	20.8325	85	57	1	40	0
1109	2016	161	54	20.8325	85	58	2	40	0
1111	2016	155	51	21.2279	117	80	3	30	0
1111	2016	155	51	21.2279	126	73	1	56	1
1111	2016	155	51	21.2279	149	73	2	56	1
1111	2016	155	51	21.2279	127	88	3	56	1
1112	2016	152	59	25.5367	113	78	1	30	0
1112	2016	152	59	25.5367	116	80	2	30	0
1113	2016	157	52	21.0962	115	75	1	48	0
1113	2016	157	52	21.0962	113	79	2	48	0
1115	2016	155	55	22.8928	186	97	1	58	1
1115	2016	155	55	22.8928	186	100	2	58	1
1115	2016	155	55	22.8928	185	114	3	58	1
1117	2016	166.5	52	18.7575	137	91	1	50	1
1117	2016	166.5	52	18.7575	147	91	2	50	1
1117	2016	166.5	52	18.7575	149	94	3	50	1
1118	2016	153	42	17.9418	85	55	1	44	0
1118	2016	153	42	17.9418	97	62	2	44	0
1118	2016	153	42	17.9418	100	65	3	44	0
1119	2016	153	47	20.0777	90	63	1	23	0
1119	2016	153	47	20.0777	95	66	2	23	0
1119	2016	153	47	20.0777	102	79	3	23	0
1120	2016	159	50	19.7777	103	62	1	55	1
1120	2016	159	50	19.7777	102	64	2	55	1
1120	2016	159	50	19.7777	103	67	3	55	1
1121	2016	150	44	19.5556	104	73	1	28	0
1121	2016	150	44	19.5556	98	79	2	28	0
1121	2016	150	44	19.5556	107	78	3	28	0
1122	2016	154	42	17.7096	107	76	1	37	0
1123	2016	173	64	21.3839	122	75	1	45	1
1123	2016	173	64	21.3839	126	76	2	45	1
1123	2016	173	64	21.3839	134	85	3	45	1
1124	2016	159	47	18.591	87	57	1	40	0
1124	2016	159	47	18.591	92	59	2	40	0
1124	2016	159	47	18.591	98	67	3	40	0
1126	2016	154	46	19.3962	110	76	1	19	0
1126	2016	154	46	19.3962	114	76	2	19	0
1126	2016	154	46	19.3962	113	77	3	19	0
1127	2016	163	63	23.7118	142	85	1	50	1
1127	2016	163	63	23.7118	159	87	2	50	1
1127	2016	163	63	23.7118	151	93	3	50	1
1128	2016	157	48	19.4734	174	11	1	57	1
1128	2016	157	48	19.4734	161	110	2	57	1
1128	2016	157	48	19.4734	178	117	3	57	1
1129	2016	169	68	23.8087	104	56	1	38	1
1129	2016	169	68	23.8087	107	59	2	38	1
1129	2016	169	68	23.8087	103	64	3	38	1
1130	2016	167	65	23.3067	116	67	1	21	1
1130	2016	167	65	23.3067	129	77	2	21	1
1130	2016	167	65	23.3067	137	77	3	21	1
1131	2016	160	58	22.6562	111	67	1	19	0
1131	2016	160	58	22.6562	109	73	2	19	0
1131	2016	160	58	22.6562	111	73	3	19	0
1132	2016	164	62	23.0518	103	59	1	19	1
1132	2016	164	62	23.0518	118	65	2	19	1
1132	2016	164	62	23.0518	114	72	3	19	1
1133	2016	157	50	20.2848	125	73	1	23	1
1133	2016	157	50	20.2848	122	87	2	23	1
1133	2016	157	50	20.2848	130	91	3	23	1
1134	2016	165	55	20.202	97	60	1	36	1
1134	2016	165	55	20.202	98	60	2	36	1
1134	2016	165	55	20.202	98	62	3	36	1
1135	2016	152	48	20.7756	171	95	1	59	0
1135	2016	152	48	20.7756	183	94	2	59	0
1135	2016	152	48	20.7756	174	100	3	59	0
1138	2016	149	38	17.1163	125	79	1	45	0
1138	2016	149	38	17.1163	129	77	2	45	0
1138	2016	149	38	17.1163	136	82	3	45	0
1140	2016	159	49	19.3821	132	62	1	18	1
1140	2016	159	49	19.3821	123	68	2	18	1
1140	2016	159	49	19.3821	118	77	3	18	1
1141	2016	152	42	18.1787	86	54	1	18	0
1141	2016	152	42	18.1787	85	58	2	18	0
1141	2016	152	42	18.1787	91	59	3	18	0
1142	2016	148	42	19.1746	94	62	1	19	0
1142	2016	148	42	19.1746	93	66	2	19	0
1142	2016	148	42	19.1746	95	69	3	19	0
1143	2016	151	49	21.4903	138	64	1	45	1
1143	2016	151	49	21.4903	122	76	2	45	1
1143	2016	151	49	21.4903	130	73	3	45	1
1144	2016	159	63	24.9199	125	62	1	24	0
1144	2016	159	63	24.9199	116	70	2	24	0
1144	2016	159	63	24.9199	126	72	3	24	0
1145	2016	149	54	24.3232	147	95	1	57	0
1145	2016	149	54	24.3232	164	89	2	57	0
1145	2016	149	54	24.3232	171	94	3	57	0
1146	2016	145	42	19.9762	107	66	1	42	1
1146	2016	145	42	19.9762	110	71	2	42	1
1146	2016	145	42	19.9762	113	77	3	42	1
1147	2016	168	56	19.8413	126	79	1	45	1
1147	2016	168	56	19.8413	129	79	2	45	1
1147	2016	168	56	19.8413	138	81	3	45	1
1149	2016	153	51	21.7865	90	54	1	51	0
1149	2016	153	51	21.7865	96	59	2	51	0
1149	2016	153	51	21.7865	99	58	3	51	0
1150	2016	157	56	22.719	151	60	1	50	1
1150	2016	157	56	22.719	139	80	2	50	1
1150	2016	157	56	22.719	134	83	3	50	1
1151	2016	146	39	18.2961	184	97	1	56	0
1151	2016	146	39	18.2961	183	106	2	56	0
1151	2016	146	39	18.2961	195	103	3	56	0
1152	2016	155	46	19.1467	130	95	1	48	0
1152	2016	155	46	19.1467	130	95	2	48	0
1152	2016	155	46	19.1467	132	94	3	48	0
3000	2016	163	63	23.7118	106	61	1	28	1
3000	2016	163	63	23.7118	109	62	2	28	1
3000	2016	163	63	23.7118	103	65	3	28	1
2	2017	170	47	16.263	137	78	1	76	1
2	2017	170	47	16.263	144	81	2	76	1
2	2017	170	47	16.263	143	82	3	76	1
4	2017	153	64	27.3399	118	97	1	64	0
4	2017	153	64	27.3399	155	86	2	64	0
4	2017	153	64	27.3399	153	93	3	64	0
7	2017	156	50	20.5457	147	80	1	69	1
7	2017	156	50	20.5457	143	83	2	69	1
7	2017	156	50	20.5457	147	88	3	69	1
18	2017	155	47	19.563	110	72	1	48	0
18	2017	155	47	19.563	109	74	2	48	0
18	2017	155	47	19.563	124	76	3	48	0
20	2017	168	57	20.1956	155	97	1	67	1
20	2017	168	57	20.1956	168	93	2	67	1
20	2017	168	57	20.1956	167	97	3	67	1
21	2017	156	54	22.1893	140	85	1	62	0
21	2017	156	54	22.1893	146	90	2	62	0
21	2017	156	54	22.1893	157	86	3	62	0
23	2017	156	46	18.902	77	56	1	67	1
23	2017	156	46	18.902	97	65	2	67	1
23	2017	156	46	18.902	105	68	3	67	1
24	2017	169	67	23.4586	97	65	1	24	0
24	2017	169	67	23.4586	108	70	2	24	0
24	2017	169	67	23.4586	112	70	3	24	0
27	2017	166	50	18.1449	110	64	1	40	1
27	2017	166	50	18.1449	113	66	2	40	1
27	2017	166	50	18.1449	111	67	3	40	1
32	2017	158	54	21.6311	128	78	1	20	1
32	2017	158	54	21.6311	128	80	2	20	1
32	2017	158	54	21.6311	138	85	3	20	1
42	2017	163	52	19.5717	133	77	1	59	0
42	2017	163	52	19.5717	144	89	2	59	0
42	2017	163	52	19.5717	158	94	3	59	0
44	2017	176	61	19.6927	95	68	1	38	1
44	2017	176	61	19.6927	101	73	2	38	1
44	2017	176	61	19.6927	103	73	3	38	1
45	2017	165	57	20.9366	123	77	1	60	1
45	2017	165	57	20.9366	129	80	2	60	1
45	2017	165	57	20.9366	133	86	3	60	1
49	2017	162	52	19.8141	115	77	1	22	1
49	2017	162	52	19.8141	120	85	2	22	1
49	2017	162	52	19.8141	150	102	3	22	1
56	2017	166	58	21.048	117	72	1	24	1
56	2017	166	58	21.048	125	73	2	24	1
56	2017	166	58	21.048	125	77	3	24	1
65	2017	163	53	19.9481	125	71	1	61	1
65	2017	163	53	19.9481	125	72	2	61	1
65	2017	163	53	19.9481	121	74	3	61	1
73	2017	145	40	19.025	181	127	1	48	0
73	2017	145	40	19.025	199	129	2	48	0
73	2017	145	40	19.025	197	136	3	48	0
94	2017	165	54	19.8347	107	82	1	38	1
94	2017	165	54	19.8347	111	83	2	38	1
94	2017	165	54	19.8347	124	78	3	38	1
94	2017	156	54	22.1893	119	78	4	42	0
94	2017	156	54	22.1893	125	85	5	42	0
94	2017	156	54	22.1893	132	91	6	42	0
95	2017	157	56	22.719	114	76	1	46	1
95	2017	157	56	22.719	121	78	2	46	1
95	2017	157	56	22.719	127	85	3	46	1
97	2017	167	42	15.0597	111	75	1	59	1
97	2017	167	42	15.0597	117	75	2	59	1
97	2017	167	42	15.0597	115	76	3	59	1
100	2017	158	60	24.0346	99	61	1	26	0
100	2017	158	60	24.0346	97	63	2	26	0
100	2017	158	60	24.0346	103	70	3	26	0
161	2017	160	53	20.7031	141	82	1	57	1
161	2017	160	53	20.7031	143	88	2	57	1
161	2017	160	53	20.7031	168	88	3	57	1
164	2017	166	57	20.6852	138	80	1	40	1
164	2017	166	57	20.6852	137	86	2	40	1
164	2017	166	57	20.6852	134	88	3	40	1
167	2017	154	47	19.8178	114	76	1	56	0
167	2017	154	47	19.8178	117	78	2	56	0
167	2017	154	47	19.8178	120	78	3	56	0
168	2017	166	74.5	27.0359	158	111	1	62	1
168	2017	166	74.5	27.0359	160	111	2	62	1
168	2017	166	74.5	27.0359	171	112	3	62	1
182	2017	155	55	22.8928	115	71	1	32	1
182	2017	155	55	22.8928	121	75	2	32	1
182	2017	155	55	22.8928	116	78	3	32	1
1008	2017	156	47	19.313	101	62	1	56	0
1008	2017	156	47	19.313	105	60	2	56	0
1008	2017	156	47	19.313	114	62	3	56	0
1100	2017	156	40	16.4366	127	82	1	34	0
1100	2017	156	40	16.4366	120	79	2	35	0
1100	2017	156	40	16.4366	110	71	3	36	0
1150	2017	157	54	21.9076	134	70	1	51	1
1150	2017	157	54	21.9076	122	71	2	52	1
1150	2017	157	54	21.9076	119	71	3	53	1
2001	2017	158	56	22.4323	118	69	1	50	1
2001	2017	158	56	22.4323	124	70	2	50	1
2001	2017	158	56	22.4323	122	72	3	50	1
2003	2017	155	52	21.6441	138	75	1	46	1
2003	2017	155	52	21.6441	128	81	2	46	1
2003	2017	155	52	21.6441	146	95	3	46	1
2004	2017	164	50	18.5901	96	63	1	18	1
2004	2017	164	50	18.5901	102	62	2	18	1
2004	2017	164	50	18.5901	108	64	3	18	1
2006	2017	160	44	17.1875	101	66	1	28	1
2006	2017	160	44	17.1875	107	72	2	28	1
2006	2017	160	44	17.1875	124	83	3	28	1
2008	2017	158	56	22.4323	173	93	1	47	1
2008	2017	158	56	22.4323	171	95	2	47	1
2008	2017	158	56	22.4323	166	120	3	47	1
2009	2017	152	50	21.6413	135	89	1	50	0
2009	2017	152	50	21.6413	136	89	2	50	0
2009	2017	152	50	21.6413	129	94	3	50	0
2011	2017	167	70	25.0995	139	87	1	48	0
2011	2017	167	70	25.0995	156	85	2	48	0
2011	2017	167	70	25.0995	166	91	3	48	0
2012	2017	167	45	16.1354	145	80	1	51	1
2012	2017	167	45	16.1354	154	95	2	51	1
2012	2017	167	45	16.1354	162	100	3	51	1
2014	2017	155	66	27.4714	122	83	1	29	0
2014	2017	155	66	27.4714	122	84	2	29	0
2014	2017	155	66	27.4714	131	91	3	29	0
2015	2017	159	44	17.4044	141	79	1	64	1
2015	2017	159	44	17.4044	130	85	2	64	1
2015	2017	159	44	17.4044	132	90	3	64	1
2017	2017	165	55	20.202	203	11	1	65	1
2017	2017	165	55	20.202	200	114	2	65	1
2017	2017	165	55	20.202	213	119	3	65	1
2018	2017	140	46	23.4694	163	77	1	65	0
2018	2017	140	46	23.4694	149	96	2	65	0
2018	2017	140	46	23.4694	159	96	3	65	0
2019	2017	165	60	22.0386	209	121	1	43	0
2019	2017	165	60	22.0386	212	122	2	43	0
2019	2017	165	60	22.0386	196	196	3	43	0
2020	2017	156	51	20.9566	131	81	1	48	0
2020	2017	156	51	20.9566	142	87	2	48	0
2020	2017	156	51	20.9566	144	93	3	48	0
2021	2017	142	34.5	17.1097	97	65	1	20	0
2021	2017	142	34.5	17.1097	92	71	2	20	0
2021	2017	142	34.5	17.1097	108	85	3	20	0
2022	2017	153	66	28.1943	143	90	1	42	0
2022	2017	153	66	28.1943	133	104	2	42	0
2022	2017	153	66	28.1943	142	100	3	42	0
2023	2017	156	61	25.0657	94	66	1	22	0
2023	2017	156	61	25.0657	96	67	2	22	0
2023	2017	156	61	25.0657	99	73	3	22	0
2027	2017	151	44	19.2974	133	83	1	65	0
2027	2017	151	44	19.2974	141	94	2	65	0
2027	2017	151	44	19.2974	153	90	3	65	0
2028	2017	154	52	21.9261	111	76	1	33	0
2028	2017	154	52	21.9261	109	80	2	33	0
2028	2017	154	52	21.9261	114	85	3	33	0
2029	2017	140	39	19.898	102	65	1	55	0
2029	2017	140	39	19.898	103	70	2	55	0
2029	2017	140	39	19.898	115	67	3	55	0
2030	2017	157	42	17.0392	97	70	1	57	0
2030	2017	157	42	17.0392	101	73	2	57	0
2030	2017	157	42	17.0392	105	74	3	57	0
2031	2017	155	44	18.3143	124	79	1	57	0
2031	2017	155	44	18.3143	134	85	2	57	0
2031	2017	155	44	18.3143	135	89	3	57	0
2032	2017	157	58	23.5304	94	66	1	32	0
2032	2017	157	58	23.5304	93	69	2	32	0
2032	2017	157	58	23.5304	98	72	3	32	0
2033	2017	166	51	18.5078	99	62	1	52	1
2033	2017	166	51	18.5078	101	64	2	52	1
2033	2017	166	51	18.5078	104	64	3	52	1
2034	2017	165	54	19.8347	108	64	1	53	0
2034	2017	165	54	19.8347	111	64	2	53	0
2034	2017	165	54	19.8347	124	74	3	53	0
2035	2017	147	46	21.2874	91	58	1	18	0
2035	2017	147	46	21.2874	94	62	2	18	0
2035	2017	147	46	21.2874	94	63	3	18	0
2036	2017	151	55	24.1217	185	108	1	50	0
2036	2017	151	55	24.1217	187	115	2	50	0
2036	2017	151	55	24.1217	184	121	3	50	0
2037	2017	149	65	29.278	143	78	1	57	0
2037	2017	149	65	29.278	146	83	2	57	0
2037	2017	149	65	29.278	148	82	3	57	0
2038	2017	164	51	18.9619	117	75	1	64	0
2038	2017	164	51	18.9619	119	76	2	64	0
2038	2017	164	51	18.9619	118	79	3	64	0
2040	2017	165	49	17.9982	182	110	1	56	1
2040	2017	165	49	17.9982	171	116	2	56	1
2040	2017	165	49	17.9982	179	113	3	56	1
2041	2017	164	57	21.1927	135	77	1	55	1
2041	2017	164	57	21.1927	139	84	2	55	1
2041	2017	164	57	21.1927	164	80	3	55	1
2043	2017	165	51	18.7328	127	75	1	43	1
2043	2017	165	51	18.7328	136	81	2	43	1
2043	2017	165	51	18.7328	144	84	3	43	1
2044	2017	155	76	31.6337	102	62	1	29	0
2044	2017	155	76	31.6337	104	68	2	29	0
2044	2017	155	76	31.6337	112	75	3	29	0
2045	2017	162	43	16.3847	147	91	1	55	1
2045	2017	162	43	16.3847	169	88	2	55	1
2045	2017	162	43	16.3847	155	96	3	55	1
2046	2017	155	45	18.7305	157	108	1	50	0
2046	2017	155	45	18.7305	162	112	2	50	0
2046	2017	155	45	18.7305	192	115	3	50	0
2047	2017	147	50	23.1385	137	85	1	53	0
2047	2017	147	50	23.1385	142	85	2	53	0
2047	2017	147	50	23.1385	154	94	3	53	0
2048	2017	161	46	17.7462	117	77	1	52	1
2048	2017	161	46	17.7462	125	77	2	52	1
2048	2017	161	46	17.7462	123	82	3	52	1
2050	2017	163	49	18.4425	121	78	1	57	1
2050	2017	163	49	18.4425	124	87	2	57	1
2050	2017	163	49	18.4425	131	89	3	57	1
2051	2017	155	46	19.1467	102	63	1	52	0
2051	2017	155	46	19.1467	96	72	2	52	0
2051	2017	155	46	19.1467	120	69	3	52	0
2052	2017	148	44	20.0877	119	75	1	65	0
2052	2017	148	44	20.0877	130	83	2	65	0
2052	2017	148	44	20.0877	135	81	3	65	0
2053	2017	160	62	24.2188	102	63	1	59	0
2053	2017	160	62	24.2188	111	64	2	59	0
2053	2017	160	62	24.2188	111	65	3	59	0
2054	2017	162	70	26.6728	119	67	1	43	0
2054	2017	162	70	26.6728	111	71	2	43	0
2054	2017	162	70	26.6728	114	70	3	43	0
2055	2017	173	72	24.0569	114	62	1	53	1
2055	2017	173	72	24.0569	121	88	2	53	1
2055	2017	173	72	24.0569	126	89	3	53	1
2056	2017	156	52	21.3675	153	94	1	67	1
2056	2017	156	52	21.3675	153	97	2	67	1
2056	2017	156	52	21.3675	159	94	3	67	1
2057	2017	138	50	26.255	166	106	1	43	0
2057	2017	138	50	26.255	176	105	2	43	0
2057	2017	138	50	26.255	193	121	3	43	0
2058	2017	156	67	27.5312	194	118	1	46	0
2058	2017	156	67	27.5312	197	120	2	46	0
2058	2017	156	67	27.5312	160	140	3	46	0
2059	2017	154	52	21.9261	124	68	1	66	1
2059	2017	154	52	21.9261	139	67	2	66	1
2059	2017	154	52	21.9261	156	82	3	66	1
2060	2017	161	43	16.5889	105	62	1	81	0
2060	2017	161	43	16.5889	108	68	2	81	0
2060	2017	161	43	16.5889	121	68	3	81	0
2061	2017	166	51	18.5078	164	90	1	54	1
2061	2017	166	51	18.5078	185	105	2	54	1
2061	2017	166	51	18.5078	196	102	3	54	1
2063	2017	148	42	19.1746	105	77	1	66	0
2063	2017	148	42	19.1746	111	75	2	66	0
2063	2017	148	42	19.1746	115	75	3	66	0
2065	2017	146	40	18.7652	151	90	1	63	0
2065	2017	146	40	18.7652	167	90	2	63	0
2065	2017	146	40	18.7652	159	98	3	63	0
2066	2017	154	44	18.5529	169	102	1	65	1
2066	2017	154	44	18.5529	165	108	2	65	1
2066	2017	154	44	18.5529	174	110	3	65	1
2067	2017	156	56	23.0112	101	54	1	24	0
2067	2017	156	56	23.0112	101	58	2	24	0
2067	2017	156	56	23.0112	105	69	3	24	0
2068	2017	162	50	19.052	132	86	1	42	0
2068	2017	162	50	19.052	142	86	2	42	0
2068	2017	162	50	19.052	152	94	3	42	0
2069	2017	153	60	25.6312	177	14	1	36	0
2069	2017	153	60	25.6312	191	103	2	36	0
2069	2017	153	60	25.6312	175	116	3	36	0
2072	2017	161	46	17.7462	142	90	1	65	1
2072	2017	161	46	17.7462	153	95	2	65	1
2072	2017	161	46	17.7462	160	95	3	65	1
2073	2017	159	45	17.7999	124	74	1	81	1
2073	2017	159	45	17.7999	143	80	2	81	1
2073	2017	159	45	17.7999	135	91	3	81	1
2074	2017	172	57	19.2672	103	77	1	35	1
2074	2017	172	57	19.2672	111	77	2	35	1
2074	2017	172	57	19.2672	115	82	3	35	1
2075	2017	174	62	20.4783	104	60	1	45	1
2075	2017	174	62	20.4783	109	68	2	45	1
2075	2017	174	62	20.4783	119	68	3	45	1
2076	2017	159	56	22.151	149	101	1	47	0
2076	2017	159	56	22.151	144	106	2	47	0
2076	2017	159	56	22.151	147	111	3	47	0
2077	2017	153	44	18.7962	99	63	1	44	0
2077	2017	153	44	18.7962	111	71	2	44	0
2077	2017	153	44	18.7962	113	74	3	44	0
2078	2017	164	61	22.68	108	66	1	48	1
2078	2017	164	61	22.68	126	76	2	48	1
2078	2017	164	61	22.68	136	76	3	48	1
2079	2017	155	50	20.8117	154	95	1	57	1
2079	2017	155	50	20.8117	163	91	2	57	1
2079	2017	155	50	20.8117	166	94	3	57	1
2080	2017	151	43	18.8588	138	89	1	39	1
2080	2017	151	43	18.8588	149	92	2	39	1
2080	2017	151	43	18.8588	162	101	3	39	1
2081	2017	153	47	20.0777	127	77	1	56	0
2081	2017	153	47	20.0777	135	76	2	56	0
2081	2017	153	47	20.0777	154	89	3	56	0
2083	2017	164	57	21.1927	127	76	1	27	1
2083	2017	164	57	21.1927	147	74	2	27	1
2083	2017	164	57	21.1927	137	85	3	27	1
2085	2017	152	56	24.2382	115	73	1	29	0
2085	2017	152	56	24.2382	123	71	2	29	0
2085	2017	152	56	24.2382	119	77	3	29	0
2087	2017	174	60	19.8177	111	68	1	47	1
2087	2017	174	60	19.8177	119	70	2	47	1
2087	2017	174	60	19.8177	121	70	3	47	1
2088	2017	164	53	19.7055	108	64	1	23	1
2088	2017	164	53	19.7055	115	71	2	23	1
2088	2017	164	53	19.7055	117	74	3	23	1
2089	2017	143	50	24.4511	129	97	1	25	0
2089	2017	143	50	24.4511	134	95	2	25	0
2089	2017	143	50	24.4511	144	103	3	25	0
2090	2017	168	62	21.9671	133	87	1	43	1
2090	2017	168	62	21.9671	132	90	2	43	1
2090	2017	168	62	21.9671	141	86	3	43	1
2091	2017	149	34	15.3146	172	91	1	77	0
2091	2017	149	34	15.3146	169	94	2	77	0
2091	2017	149	34	15.3146	190	100	3	77	0
2092	2017	154	58	24.4561	107	69	1	40	0
2092	2017	154	58	24.4561	117	69	2	40	0
2092	2017	154	58	24.4561	108	75	3	40	0
2094	2017	167	62	22.231	101	64	1	30	1
2094	2017	167	62	22.231	104	65	2	30	1
2094	2017	167	62	22.231	107	66	3	30	1
2095	2017	157	50	20.2848	111	71	1	24	0
2095	2017	157	50	20.2848	112	72	2	24	0
2095	2017	157	50	20.2848	118	73	3	24	0
2097	2017	156	46	18.902	97	61	1	24	0
2097	2017	156	46	18.902	98	67	2	24	0
2097	2017	156	46	18.902	101	71	3	24	0
2099	2017	158	56	22.4323	157	97	1	53	0
2099	2017	158	56	22.4323	165	96	2	53	0
2099	2017	158	56	22.4323	172	113	3	53	0
2100	2017	153	44	18.7962	136	82	1	50	0
2100	2017	153	44	18.7962	135	95	2	50	0
2100	2017	153	44	18.7962	144	94	3	50	0
2101	2017	152	59	25.5367	172	92	1	62	0
2101	2017	152	59	25.5367	174	104	2	62	0
2101	2017	152	59	25.5367	177	110	3	62	0
2103	2017	155	54	22.4766	162	96	1	47	0
2103	2017	155	54	22.4766	183	96	2	47	0
2103	2017	155	54	22.4766	186	103	3	47	0
2104	2017	154	64	26.986	130	89	1	23	0
2104	2017	154	64	26.986	144	91	2	23	0
2104	2017	154	64	26.986	157	101	3	23	0
2105	2017	150	55	24.4444	114	61	1	25	0
2105	2017	150	55	24.4444	112	67	2	25	0
2105	2017	150	55	24.4444	133	80	3	25	0
2106	2017	148	45	20.5442	139	86	1	70	0
2106	2017	148	45	20.5442	128	93	2	70	0
2106	2017	148	45	20.5442	136	99	3	70	0
2107	2017	157	57	23.1247	108	73	1	37	0
2107	2017	157	57	23.1247	113	75	2	37	0
2107	2017	157	57	23.1247	116	78	3	37	0
2108	2017	155	65	27.0552	109	71	1	46	0
2108	2017	155	65	27.0552	122	67	2	46	0
2108	2017	155	65	27.0552	121	74	3	46	0
2109	2017	148	39	17.805	147	95	1	53	0
2109	2017	148	39	17.805	162	103	2	53	0
2109	2017	148	39	17.805	176	105	3	53	0
2110	2017	154	60	25.2994	160	97	1	50	0
2110	2017	154	60	25.2994	164	97	2	50	0
2110	2017	154	60	25.2994	171	95	3	50	0
2111	2017	158	48	19.2277	104	62	1	18	1
2111	2017	158	48	19.2277	104	69	2	18	1
2111	2017	158	48	19.2277	121	71	3	18	1
2112	2017	166	59	21.4109	134	92	1	52	1
2112	2017	166	59	21.4109	135	92	2	52	1
2112	2017	166	59	21.4109	139	93	3	52	1
2114	2017	151	39	17.1045	129	79	1	68	0
2114	2017	151	39	17.1045	118	85	2	68	0
2114	2017	151	39	17.1045	138	100	3	68	0
2115	2017	149	41	18.4676	106	80	1	52	0
2115	2017	149	41	18.4676	109	81	2	52	0
2115	2017	149	41	18.4676	108	87	3	52	0
2116	2017	163	50	18.8189	108	65	1	33	1
2116	2017	163	50	18.8189	120	65	2	33	1
2116	2017	163	50	18.8189	112	76	3	33	1
2117	2017	160	50	19.5312	120	68	1	24	1
2117	2017	160	50	19.5312	124	77	2	24	1
2117	2017	160	50	19.5312	129	75	3	24	1
2118	2017	146	46	21.58	113	87	1	19	0
2118	2017	146	46	21.58	120	90	2	19	0
2118	2017	146	46	21.58	124	92	3	19	0
2119	2017	167	58	20.7967	150	82	1	18	1
2119	2017	167	58	20.7967	143	87	2	18	1
2119	2017	167	58	20.7967	160	93	3	18	1
2121	2017	149	50	22.5215	162	110	1	45	0
2121	2017	149	50	22.5215	174	114	2	45	0
2121	2017	149	50	22.5215	184	111	3	45	0
2123	2017	162	53	20.1951	100	57	1	23	0
2123	2017	162	53	20.1951	106	65	2	23	0
2123	2017	162	53	20.1951	106	78	3	23	0
2124	2017	147	53	24.5268	100	69	1	36	0
2124	2017	147	53	24.5268	104	70	2	36	0
2124	2017	147	53	24.5268	115	71	3	36	0
2125	2017	165	61	22.4059	129	80	1	51	0
2125	2017	165	61	22.4059	124	84	2	51	0
2125	2017	165	61	22.4059	134	85	3	51	0
2126	2017	158	62	24.8358	98	66	1	34	0
2126	2017	158	62	24.8358	99	69	2	34	0
2126	2017	158	62	24.8358	99	69	3	34	0
2127	2017	160	69	26.9531	121	78	1	48	0
2127	2017	160	69	26.9531	133	84	2	48	0
2127	2017	160	69	26.9531	133	85	3	48	0
2128	2017	166	64	23.2254	158	78	1	52	0
2128	2017	166	64	23.2254	152	97	2	52	0
2128	2017	166	64	23.2254	168	94	3	52	0
2129	2017	163	55	20.7008	97	67	1	38	1
2129	2017	163	55	20.7008	107	67	2	38	1
2129	2017	163	55	20.7008	107	71	3	38	1
2130	2017	164	56	20.8209	119	65	1	33	1
2130	2017	164	56	20.8209	114	74	2	33	1
2130	2017	164	56	20.8209	126	82	3	33	1
2133	2017	158	49	19.6283	115	89	1	35	0
2133	2017	158	49	19.6283	121	90	2	35	0
2133	2017	158	49	19.6283	121	91	3	35	0
2134	2017	151	56	24.5603	96	59	1	44	0
2134	2017	151	56	24.5603	98	67	2	44	0
2134	2017	151	56	24.5603	100	68	3	44	0
2135	2017	151	51	22.3674	102	59	1	23	0
2135	2017	151	51	22.3674	104	60	2	23	0
2135	2017	151	51	22.3674	105	64	3	23	0
2136	2017	157	56	22.719	120	73	1	28	0
2136	2017	157	56	22.719	123	78	2	28	0
2136	2017	157	56	22.719	123	78	3	28	0
2137	2017	154	45	18.9745	109	66	1	21	0
2137	2017	154	45	18.9745	112	70	2	21	0
2137	2017	154	45	18.9745	108	74	3	21	0
2138	2017	155	48	19.9792	101	71	1	59	1
2138	2017	155	48	19.9792	100	73	2	59	1
2138	2017	155	48	19.9792	106	73	3	59	1
2139	2017	160	51	19.9219	111	72	1	75	1
2139	2017	160	51	19.9219	126	72	2	75	1
2139	2017	160	51	19.9219	127	76	3	75	1
2140	2017	142	60	29.756	118	77	1	26	0
2140	2017	142	60	29.756	127	83	2	26	0
2140	2017	142	60	29.756	122	86	3	26	0
2141	2017	152	74	32.0291	116	82	1	35	0
2141	2017	152	74	32.0291	127	79	2	35	0
2141	2017	152	74	32.0291	147	85	3	35	0
2142	2017	152	49	21.2084	93	66	1	25	0
2142	2017	152	49	21.2084	102	76	2	25	0
2142	2017	152	49	21.2084	119	75	3	25	0
2143	2017	182	72	21.7365	122	77	1	47	1
2143	2017	182	72	21.7365	141	93	2	47	1
2143	2017	182	72	21.7365	155	97	3	47	1
2145	2017	153	40	17.0874	151	84	1	63	0
2145	2017	153	40	17.0874	149	87	2	63	0
2145	2017	153	40	17.0874	158	97	3	63	0
2146	2017	160	66	25.7812	106	74	1	33	0
2146	2017	160	66	25.7812	107	74	2	33	0
2146	2017	160	66	25.7812	113	78	3	33	0
2147	2017	142	39	19.3414	89	56	1	21	0
2147	2017	142	39	19.3414	93	64	2	21	0
2147	2017	142	39	19.3414	92	65	3	21	0
2148	2017	156	60	24.6548	117	69	1	35	0
2148	2017	156	60	24.6548	129	73	2	35	0
2148	2017	156	60	24.6548	126	83	3	35	0
2150	2017	158	57	22.8329	109	77	1	35	0
2150	2017	158	57	22.8329	109	82	2	35	0
2150	2017	158	57	22.8329	117	82	3	35	0
2152	2017	155	65	27.0552	113	72	1	43	0
2152	2017	155	65	27.0552	105	80	2	43	0
2152	2017	155	65	27.0552	115	75	3	43	0
2155	2017	156	51	20.9566	100	64	1	39	1
2155	2017	156	51	20.9566	107	67	2	39	1
2155	2017	156	51	20.9566	114	74	3	39	1
2157	2017	156	55	22.6003	128	82	1	30	0
2157	2017	156	55	22.6003	120	87	2	30	0
2157	2017	156	55	22.6003	142	85	3	30	0
2158	2017	166	64	23.2254	114	72	1	19	1
2158	2017	166	64	23.2254	113	74	2	19	1
2158	2017	166	64	23.2254	120	85	3	19	1
2159	2017	156	52	21.3675	101	75	1	28	0
2159	2017	156	52	21.3675	102	75	2	28	0
2159	2017	156	52	21.3675	105	78	3	28	0
2160	2017	158	46	18.4265	132	92	1	49	1
2160	2017	158	46	18.4265	140	89	2	49	1
2160	2017	158	46	18.4265	153	95	3	49	1
2161	2017	160	42	16.4062	111	75	1	37	0
2161	2017	160	42	16.4062	116	78	2	37	0
2161	2017	160	42	16.4062	129	84	3	37	0
2162	2017	167	59	21.1553	93	55	1	50	1
2162	2017	167	59	21.1553	114	67	2	50	1
2162	2017	167	59	21.1553	115	71	3	50	1
2163	2017	163	61	22.9591	106	78	1	35	0
2163	2017	163	61	22.9591	105	79	2	35	0
2163	2017	163	61	22.9591	110	77	3	35	0
2164	2017	166	57	20.6852	116	71	1	23	1
2164	2017	166	57	20.6852	125	82	2	23	1
2164	2017	166	57	20.6852	137	86	3	23	1
2165	2017	161	52	20.061	154	85	1	41	0
2165	2017	161	52	20.061	147	91	2	41	0
2165	2017	161	52	20.061	150	93	3	41	0
2166	2017	155	58	24.1415	104	65	1	42	0
2166	2017	155	58	24.1415	106	71	2	42	0
2166	2017	155	58	24.1415	115	73	3	42	0
2167	2017	161	55	21.2183	112	62	1	25	1
2167	2017	161	55	21.2183	108	65	2	25	1
2167	2017	161	55	21.2183	118	76	3	25	1
2168	2017	148	58	26.4792	99	69	1	37	0
2168	2017	148	58	26.4792	98	73	2	37	0
2168	2017	148	58	26.4792	113	77	3	37	0
2169	2017	171	70	23.939	118	57	1	32	1
2169	2017	171	70	23.939	119	62	2	32	1
2169	2017	171	70	23.939	116	69	3	32	1
2170	2017	148	48	21.9138	123	71	1	30	0
2170	2017	148	48	21.9138	137	79	2	30	0
2170	2017	148	48	21.9138	137	86	3	30	0
2172	2017	149	54	24.3232	183	87	1	52	0
2172	2017	149	54	24.3232	182	88	2	52	0
2172	2017	149	54	24.3232	180	91	3	52	0
2173	2017	144	53	25.5594	108	70	1	27	0
2173	2017	144	53	25.5594	109	77	2	27	0
2173	2017	144	53	25.5594	116	76	3	27	0
2175	2017	160	50	19.5312	125	93	1	50	0
2175	2017	160	50	19.5312	136	90	2	50	0
2175	2017	160	50	19.5312	135	91	3	50	0
2177	2017	157	53	21.5019	98	63	1	42	0
2177	2017	157	53	21.5019	101	62	2	42	0
2177	2017	157	53	21.5019	106	71	3	42	0
2178	2017	168	59	20.9042	138	81	1	57	1
2178	2017	168	59	20.9042	146	84	2	57	1
2178	2017	168	59	20.9042	150	83	3	57	1
2179	2017	152	48	20.7756	126	88	1	60	0
2179	2017	152	48	20.7756	128	89	2	60	0
2179	2017	152	48	20.7756	136	89	3	60	0
2180	2017	154	50	21.0828	124	77	1	48	0
2180	2017	154	50	21.0828	129	78	2	48	0
2180	2017	154	50	21.0828	122	82	3	48	0
2187	2017	163	60	22.5827	151	88	1	49	1
2187	2017	163	60	22.5827	157	94	2	49	1
2187	2017	163	60	22.5827	156	96	3	49	1
2190	2017	162	66	25.1486	125	74	1	34	1
2190	2017	162	66	25.1486	125	77	2	34	1
2190	2017	162	66	25.1486	130	85	3	34	1
2193	2017	158	53	21.2306	104	72	1	40	0
2193	2017	158	53	21.2306	106	72	2	40	0
2193	2017	158	53	21.2306	129	77	3	40	0
2194	2017	167	59	21.1553	100	67	1	35	1
2194	2017	167	59	21.1553	109	70	2	35	1
2194	2017	167	59	21.1553	103	76	3	35	1
